# Supplementary material for: Effect of Clinically Used Microtubule Targeting Drugs on Viral Infection and Transport Function
Source: Int J Mol Sci. 2022 Mar 22;23(7):3448. doi: 10.3390/ijms23073448 (PMC8998746; doi:10.3390/ijms23073448)
Supplement: Supplementary file 1 [file ijms-23-03448-s001.zip]

Archive with 3 entries (3 files):
- 2021 Oliva et al e SI IMJS.pdf
- Video S1.avi
- Video S2.avi
